# Supplementary material for: Impact of El Nino Southern Oscillation and Climate Change on Infectious Diseases with Ophthalmic Manifestations
Source: Trop Med Infect Dis. 2025 Oct 18;10(10):297. doi: 10.3390/tropicalmed10100297 (PMC12567761; doi:10.3390/tropicalmed10100297)
Supplement: Supplementary file 1 [file tropicalmed-10-00297-s001.zip]

Archive with 1 entries (1 files):
- tropicalmed-3798170-supplementary.pdf
